# Supplementary material for: Targeted Delivery of α‐ketoglutarate to Macrophages in Bone: A Novel Therapeutic Strategy for Improving Fracture Healing in Type 2 Diabetes
Source: Adv Sci (Weinh). 2025 Feb 25;12(23):2415667. doi: 10.1002/advs.202415667 (PMC12199480; doi:10.1002/advs.202415667)
Supplement: Supplementary file 2 — Supplemental Table 1 [file ADVS-12-2415667-s002.xlsx]

## Sheet: Figure 1
1C														two-tailed analysis
Micro CT	NM						T2DM							T2DM-NM	P for unpaired student t test
BV/TV	20.1917	18.205	17.9159	18.3208	16.9092	18.2023	8.08844	10.4958	9.73057	13.2931	7.44022	9.5747		BV/TV	<0.0001
Tb.Th	0.119327	0.106301	0.0890138	0.110508	0.140634	0.13297	0.126934	0.124743	0.142877	0.125533	0.103333	0.0974		Tb.Th	0.7279
Tb.N	1.69213	1.72348	2.04519	1.62123	1.20235	1.5348	1.04725	0.841396	0.681044	0.644327	0.720022	0.77091		Tb.N	<0.0001
Tb.Sp	0.394532	0.461048	0.441831	0.451096	0.459377	0.4914	0.608575	0.600142	0.776429	0.8513	0.710956	0.679803		Tb.Sp	0.0001
1E														two-tailed analysis
PMs	NM						T2DM							P for unpaired student t test
GLS/β-actin	1.00926	0.85362	0.896214	0.972347	1.29319	0.975367	0.578915	0.618191	0.608063	0.603587	0.56567	0.655503		0.0001
1F														two-tailed analysis
BMDMs	LG						HG+PA							P for unpaired student t test
GLS/β-actin	0.922973	1.06036	1.05039	1.14256	0.981435	0.842284	0.630365	0.602941	0.750258	0.346356	0.450442	0.355709		0.0001
1G														two-tailed analysis
	LG						HG+PA							P for unpaired student t test
GLS activity	12.4911	6.14354	9.83462	8.72773	6.29509	7.46312	3.24591	1.94625	2.74223	3.48515	2.25255	3.29509		0.0002
1H																				two-tailed analysis
	LG									HG+PA										P for unpaired student t test
Glutamine consumption	1.785	1.624	1.694	1.832	1.67	1.68	1.792	1.701	1.694	1.634	1.6005	1.4775	1.594	1.589	1.5485	1.539	1.6345	1.5585		0.0001
1I														two-tailed analysis
	LG						HG+PA							(HG+PA)-LG	P for unpaired student t test
Gln	57.693	82.677	72.691	44.924	55.467	79.512	67.577	89.503	84.426	77.801	81.571	90.295		Gln	0.0423
Glu	51.912	55.444	59.095	43.519	55.27	52.748	50.257	61.025	43.075	37.388	41.42	44.715		Glu	0.0206
α-KG	103.469	84.692	110.609	141.773	129.525	84.798	74.77	64.663	53.535	57.383	77.371	75.246		α-KG	0.0023
Suc	15.47	10.234	17.123	19.566	15.7	11.932	10.486	12.306	12.265	9.024	9.225	10.369		Suc	0.0156
1M																																two-tailed analysis
	Normal										Hyperglycemia																					P for unpaired student t test
Relative mRNA level of GLS	0.99	0.99	0.81	1.1	0.96	0.96	0.97	1.03	1.25	1.09	0.8	0.95	0.83	1.12	1.1	0.99	1.08	0.92	0.85	0.75	1	0.59	1.05	0.79	0.77	0.94	0.93	0.46	0.95	0.98		0.0476
1N																																two-tailed analysis
	Normal weight																			Overweight												P for unpaired student t test
Relative mRNA level of GLS	0.99	0.99	0.81	1.1	0.96	0.96	0.97	1.03	1.25	1.09	0.83	1.01	0.99	0.92	1	0.79	0.77	0.94	0.46	0.8	0.95	1.05	0.88	0.85	0.75	0.59	0.85	0.93	0.85	0.78		0.0993
1O																																Linear Regression
Fasting glucose	5.04	5.05	5.8	5.23	5.56	4.97	4.53	5.26	4.91	4.62	12.09	7.34	14.02	7.6	6.18	7.01	7.48	8.8	9.2	11.67	6.3	7.9	8.2	10.9	6.7	8.1	10	7.36	11.7	7.12		P value
Serum glutamine	426.074	390.979	434.724	492.802	518.011	365.029	435.218	575.595	395.428	298.301	219.957	252.58	228.36	315.848	357.862	316.589	295.582	364.041	210.071	198.455	298.795	270.868	350.695	415.446	437.195	327.217	329.688	244.177	216.744	264.442		0.0002
1P
Fasting glucose	5.04	5.05	5.8	5.23	5.56	4.97	4.53	5.26	4.91	4.62	12.09	7.34	14.02	7.6	6.18	7.01	7.48	8.8	9.2	11.67	6.3	7.9	8.2	10.9	6.7	8.1	10	7.36	11.7	7.12		Linear Regression	P value
Cellular glutamine	0.272083	0.352888	0.295902	0.36594	0.374278	0.352911	0.200265	0.343894	0.305511	0.17875	0.202283	0.211936	0.224339	0.262721	0.183267	0.178232	0.286523	0.219285	0.355636	0.298674	0.171415	0.200185	0.177023	0.188823	0.201894	0.140744	0.218026	0.311307	0.237823	0.215275		Cellular glutamine-Fasting glucose	0.1406
Cellular α-KG	0.200985	0.224853	0.230206	0.20596	0.252018	0.247617	0.136371	0.204205	0.21532	0.17868	0.0768021	0.0838381	0.11185	0.164443	0.238225	0.208699	0.0955087	0.104056	0.0683486	0.0911784	0.0294651	0.0385738	0.123314	0.0879372	0.147985	0.0677888	0.0571038	0.201697	0.141424	0.151238		Cellular α-KG-Fasting glucose	0.0005
Characteristics of the Clinical Samples (Figure 1K-P)
	ID	Gender	Age (years）	BMI	FastingBlood Glucose（mM)	Hba1c(%)
NM (n=10)	1803799194	F	51	20.7	5.04	-
	1803795900	F	55	20.37	5.05	-
	1803793259	M	64	22.21	5.8	-
	95442156	M	68	19.83	5.23	-
	1803819010	M	30	18.22	5.56	-
	60982549	M	60	23.49	4.97	-
	1802857015	F	47	20	4.53	-
	1803596910	M	51	19.54	5.26	-
	1803787866	M	50	23.8	4.91	-
	1803813920	F	58	24.34	4.62	-
T2DM (n=20)	1802402871	F	55	26.5	12.09	9.1
	96353577	M	57	25.73	7.34	7
	81394213	M	63	24.16	14.02	6.6
	95878114	M	62	21.62	7.6	6.6
	1803632618	M	61	28.07	6.18	7.2
	99809650	F	57	18.02	7.01	7.1
	1803083786	M	57	25.5	7.48	9.8
	1800462933	M	66	18.87	8.8	7.6
	98623232	M	55	26.98	9.2	8.9
	98526329	M	33	27.68	11.67	13.4
	81330906	M	60	22.86	6.3	6.6
	94876150	M	61	28.04	7.9	6.6
	96006072	M	62	30.35	8.2	8.7
	1802224914	M	67	22.65	10.9	10.4
	22974573	F	59	23.23	6.7	7.7
	1802705426	M	47	19.68	8.1	10.9
	81201051	M	59	25.26	10	10.9
	1801794803	F	54	22.31	7.36	7.8
	98150365	F	57	25.15	11.7	7.9
	1803863080	F	62	26.4	7.12	8.1

## Sheet: Figure 2
2C														two-tailed analysis
	Glsfl/fl						Glsfl/fl;Lyz2-Cre							Glsfl/fl;Lyz2-Cre-Glsfl/fl	P for unpaired student t test
BV/TV	27.5477	24.4804	23.3353	19.7137	19.4426	21.3895	16.3042	16.2351	15.9736	15.1037	14.4136	14.4014		BV/TV	0.0003
Tb.Th	0.162503	0.162573	0.148919	0.157064	0.171967	0.143435	0.151805	0.130761	0.122917	0.140865	0.144987	0.138605		Tb.Th	0.0084
Tb.N	1.69521	1.50581	1.36553	1.25513	1.1306	1.57083	1.07402	1.24159	1.29954	1.07221	0.994132	1.03902		Tb.N	0.0125
Tb.Sp	0.198071	0.280224	0.307279	0.364303	0.292347	0.275917	0.404647	0.372581	0.305683	0.392088	0.330225	0.356678		Tb.Sp	0.0201
2E														two-tailed analysis
	Glsfl/fl						Glsfl/fl;Lyz2-Cre							P for unpaired student t test
Callus index	2.62057	2.15991	3.12528	2.60723	2.82612	3.04262	1.82318	2.90251	1.86337	1.74172	2.30846	2.21159		0.0276
2F														two-tailed analysis
	Glsfl/fl						Glsfl/fl;Lyz2-Cre							P for unpaired student t test
Bone strength	16.28	13.32	18.25	13.06	12.5	14.4	9.4	8.27	8.46	8.51	10.2	8.1		0.0001
2G														two-tailed analysis
	Glsfl/fl						Glsfl/fl;Lyz2-Cre							P for unpaired student t test
Bone toughness	0.212963	0.270886	0.267373	0.230516	0.245	0.253	0.163226	0.130647	0.149763	0.161309	0.185	0.154		<0.0001
2H														two-tailed analysis
	Glsfl/fl						Glsfl/fl;Lyz2-Cre							P for unpaired student t test
Bone stiffness	1245.3	1207.21	1466.82	1536.5	1250	1130	431.9	767.2	607.068	658.47	820	550		<0.0001

## Sheet: Figure 3
3B								two-tailed analysis
	WT-CM			KO-CM				(KO-CM)-(WT-CM)	P for unpaired student t test
Ocn	0.942196	1.03135	1.02	0.846386	0.79812	0.81		Ocn	0.0047
Opn	0.97	1.02	1.01	0.77	0.85	0.81		Opn	0.0024
Runx2	0.91	1.07	1.02	0.85	0.83	0.79		Runx2	0.0248
3C														two-tailed analysis
	WT-CM						KO-CM							(KO-CM)-(WT-CM)	P for unpaired student t test
OCN	1.09089	1.05775	0.851355	0.966849	1.08384	0.949315	0.650267	0.669001	0.835133	0.757875	0.681825	0.944692		OCN	0.0025
OPN	0.913715	1.06726	1.01903	1.18442	0.961718	0.853865	0.65489	0.750681	0.571778	0.607032	0.551742	0.666546		OPN	<0.0001
RUNX2	0.920044	0.776499	0.953466	0.956811	1.18893	1.20425	0.689764	0.188949	0.39738	0.973473	0.686739	0.95017		RUNX2	0.0333
3D														two-tailed analysis
	WT-CM						KO-CM							P for unpaired student t test
ALP activity	47.7739	50.1086	51.756	46.1778	39.9935	45.4154	41.9487	41.1703	40.68	36.5022	38.9374	39.4165		0.0034
3F								two-tailed analysis
	WT-CM			KO-CM				(KO-CM)-(WT-CM)	P for unpaired student t test
14d	0.0861	0.0934	0.1149	0.072	0.071	0.072		14d	0.0377
21d	0.6305	0.7034	0.6911	0.1363	0.132	0.1306		21d	<0.0001
28d	0.8606	0.8151	0.7963	0.2198	0.2301	0.2216		28d	<0.0001

## Sheet: Figure 4
4F														Sidak's multiple comparisons test	Adjusted P Value
	WT			KO			LPS+ WT			LPS+ KO					WT vs KO	(LPS+ WT) vs (LPS+ KO)
Inos	1.05115	0.988976	0.96	0.986978	0.755834	0.89	26.1019	26.7975	26	55.0669	59.0932	57		Inos	0.9879	<0.0001
Tnfα	0.88	1.03	1.09	0.88	1.13	1.2	15.23	14.92	15	45.2	48.34	46		Tnfα	0.9936	<0.0001
Il1b	0.95	1.04	1.01	0.96	1.04	1.1	922.19	884.79	900	1415.96	1567.56	1500		Il1b	>0.9999	<0.0001
Il6	1.02	0.95	1.03	1.04	0.96	1.1	360.11	356.74	350	1331.2	1217.35	1100		Il6	>0.9999	<0.0001
4G														Sidak's multiple comparisons test	Adjusted P Value
	WT			KO			IL4+ WT			IL4+ KO					WT vs KO	(IL4+ WT) vs (IL4+ KO)
Arg1	0.88	1.05	1.07	0.88	1.11	0.92	6070.05	6027.63	6010	3121.86	3121.6	3100		Arg1	>0.9999	<0.0001
Fizz1	1.24	0.65	1.11	0.43	0.1	0.3	448041	442638	440000	117343	139144	120000		Fizz1	>0.9999	<0.0001
Mrc	0.97	1.02	1.01	1.12	1.01	0.99	3.66	3.34	3.5	2.58	2.88	2.6		Mrc	0.9088	<0.0001
Il10	1.02	0.97	1.01	0.33	0.34	0.3	5.37	6.37	6.01	4.02	4.14	4.1		Il10	0.0235	<0.0001
4H																		Sidak's multiple comparisons test	Adjusted P Value
	WT				KO				LPS+ WT				LPS+ KO						WT vs KO	(LPS+ WT) vs (LPS+ KO)	WT vs (LPS+ WT)
TNFα	442.973	457.01	439.463	434.901	344.71	397.315	292.069	302.597	895.685	1004.48	913.232	899.195	1158.89	1183.46	1158.89	1141.34			0.0034	<0.0001	<0.0001
4J														Sidak's multiple comparisons test	Adjusted P Value
	WT			KO			LPS+ WT			LPS+ KO					WT vs KO	(LPS+ WT) vs (LPS+ KO)
F4/80+CD86+(%)	0.05	0.11	0.1	0.37	0.6	0.61	0.42	0.63	0.46	1.88	2.31	3.22			0.4198	0.0004
														Sidak's multiple comparisons test	Adjusted P Value
	WT			KO			IL4+ WT			IL4+ KO					WT vs KO	(IL4+ WT) vs (IL4+ KO)
F4/80+CD206+(%)	85.45	86.92	83.79	42.62	47.56	44.74	87.63	89.01	90.88	86.64	74.92	81.4			<0.0001	0.053

## Sheet: Figure 5
5F														Sidak's multiple comparisons test	Adjusted P Value
	WT			KO			IL4+ WT			IL4+ KO					WT vs KO	(IL4+ WT) vs (IL4+ KO)
Relative mRNA level of Bmp2	0.938162	0.975508	1.10175	0.424657	0.414117	0.485631	5.81638	5.71096	5.88765	3.88094	4.08629	4.72091			0.0486	<0.0001
5G																										Sidak's multiple comparisons test	Adjusted P Value
	WT						KO						IL4+ WT						IL4+ KO								WT vs KO	(IL4+ WT) vs (IL4+ KO)
Relative protein level of BMP2	0.910815	0.979113	0.896341	0.925867	1.20542	1.08245	0.675885	0.649234	0.66427	0.637891	0.683831	0.734488	1.32342	1.40505	2.26873	1.91734	1.36739	1.41874	0.985963	1.07054	1.29155	0.975311	1.08616	1.24007			0.0463	0.0016
5H																				Sidak's multiple comparisons test	Adjusted P Value
	WT			KO			KO+α-KG			IL4+ WT			IL4+ KO			IL4+ KO+α-KG					WT vs KO	KO vs KO+α-KG	(IL4+ WT) vs (IL4+ KO)	(IL4+ KO) vs (IL4+ KO+α-KG )
Concentration of BMP2	298.066	299.44	298.649	220.032	220.864	221.801	273.366	276.082	273.459	696.457	691.287	726.243	345.962	343.338	345.267	481.68	481.357	483.784			<0.0001	<0.0001	<0.0001	<0.0001
5J																				Sidak's multiple comparisons test	Adjusted P Value
	WT			KO			KO+α-KG			IL4+ WT			IL4+ KO			IL4+ KO+α-KG					WT vs KO	KO vs KO+α-KG	(IL4+ WT) vs (IL4+ KO)	(IL4+ KO) vs (IL4+ KO+α-KG )
Cellular α-KG level	41.4597	38.0047	39.1564	20.9125	22.705	23.3025	44.4869	41.4709	42.2249	99.6516	74.0654	87.5318	37.9039	34.9115	27.9292	50.0905	52.4758	65.5948			0.0401	0.0138	<0.0001	0.007
5K																				Sidak's multiple comparisons test	Adjusted P Value
	WT			KO			KO+α-KG			IL4+ WT			IL4+ KO			IL4+ KO+α-KG					WT vs KO	KO vs KO+α-KG	(IL4+ WT) vs (IL4+ KO)	(IL4+ KO) vs (IL4+ KO+α-KG )
TET activity	4.75044	4.71177	4.74807	3.75119	3.63256	3.68498	3.79193	3.7894	3.77584	5.06392	5.0209	5.11771	4.22803	4.29079	4.13063	4.42768	4.41995	4.4445			<0.0001	0.1275	<0.0001	0.0006
5L																																						Sidak's multiple comparisons test	Adjusted P Value
	WT						KO						KO+α-KG						IL4+ WT						IL4+ KO						IL4+ KO+α-KG								WT vs KO	KO vs KO+α-KG	(IL4+ WT) vs (IL4+ KO)	(IL4+ KO) vs (IL4+ KO+α-KG )
Relative 5mC	1.24187	1.2081	1.23963	1.19518	1.2446	1.22796	2.70847	2.69853	2.72188	2.70027	2.72933	2.71517	1.83164	1.79762	1.78843	1.80879	1.79538	1.81028	1.17035	1.16836	1.15769	1.17432	1.15992	1.17755	2.27763	2.2811	2.24311	2.2744	2.29104	2.26124	1.44773	1.43258	1.44549	1.44922	1.44251	1.44971			<0.0001	<0.0001	<0.0001	<0.0001
5M																																						Sidak's multiple comparisons test	Adjusted P Value
	WT						KO						KO+α-KG						IL4+ WT						IL4+ KO						IL4+ KO+α-KG								WT vs KO	KO vs KO+α-KG	(IL4+ WT) vs (IL4+ KO)	(IL4+ KO) vs (IL4+ KO+α-KG )
Relative 5hmC	0.329552	0.332199	0.331317	0.32867	0.330056	0.328228	0.151698	0.152581	0.15548	0.150816	0.148862	0.147413	0.249259	0.247747	0.24781	0.250331	0.248062	0.247558	0.376064	0.373795	0.375496	0.37682	0.376757	0.372534	0.274721	0.275477	0.281591	0.275099	0.274595	0.28033	0.32306	0.321737	0.32325	0.332955	0.325644	0.322115			<0.0001	<0.0001	<0.0001	<0.0001
5N											Sidak's multiple comparisons test	Adjusted P Value
	WT			KO			KO+α-KG					WT vs KO	KO vs (KO+α-KG)
Methylation levels	0.53	0.59	0.43	0.67	0.56	0.77	0.43	0.43	0.39			0.1087	0.0152

## Sheet: Figure 6
6B												two-tailed analysis
	T2DM+Veh							T2DM+α-KG				P for unpaired student t test
BV/TV	9.1959	13.3054	10.7617	12.7407	15.4285	11.614	13.7261	7.91072	9.47088	7.58277		0.0129
6E								two-tailed analysis
	Cy5.5@ALN-Lipo			α-KG@Cy5.5@ALN-Lipo				P for unpaired student t test
α-KG levels	31.2	37.85	32.69	49.562	53.85	55.782		0.0022
6H														two-tailed analysis
	T2DM+Cy5.5@ALN-Lipo						T2DM+α-KG@Cy5.5@ALN-Lipo							T2DM+α-KG@Cy5.5@ALN-Lipo vs T2DM+Cy5.5@ALN-Lipo	P for unpaired student t test
BV/TV	8.51133	7.49199	7.17783	8.59043	8.98025	9.07361	10.3208	11.2871	11.8105	11.5465	9.73057	12.8907		BV/TV	0.0003
Tb.Th	0.103941	0.102251	0.0838925	0.0837902	0.084876	0.092271	0.106301	0.106817	0.109252	0.1126	0.142877	0.123571		Tb.Th	0.0047
Tb.N	0.868054	0.683024	0.757596	0.76336	1.02658	1.13478	1.22348	1.15668	1.08104	1.02544	1.28104	1.17092		Tb.N	0.0056
Tb.Sp	0.610677	0.657899	0.560156	0.74803	0.658937	0.673982	0.461048	0.503063	0.571654	0.507002	0.476429	0.569025		Tb.Sp	0.0016
6I														two-tailed analysis
	T2DM+Cy5.5@ALN-Lipo						T2DM+α-KG@Cy5.5@ALN-Lipo							P for unpaired student t test
Callus index	2.25002	2.4589	2.00069	2.39098	2.1181	1.96691	3.53892	2.65965	2.48906	3.10123	2.98636	2.87011		0.0015
6K														two-tailed analysis
	T2DM+Cy5.5@ALN-Lipo						T2DM+α-KG@Cy5.5@ALN-Lipo							P for unpaired student t test
Mineralized bone area (%)	2.25002	2.4589	2.00069	2.39098	2.1181	1.96691	3.53892	2.65965	2.48906	3.10123	2.98636	2.87011		<0.0001

## Sheet: Figure S1
S1B																		two-tailed analysis
Body weight (g)	NM								T2DM									T2DM-NM	P for unpaired student t test
0	17.2	19.9	17.9	17.1	17.4	17.3	17.2	19.1	17.1	19.1	16.3	17.8	18.8	17.2	10.6	19.3		0	0.4288
4	20.9	23.4	19.2	22.1	22.1	23.1	22.5	21.9	22.5	25.1	23	24	22.3	22.7	22.4	25.1		4	0.0333
8	24.1	26.6	22.4	25.3	25.3	26.3	25.7	25.1	26.5	29.1	27	28	26.3	26.7	26.4	29.1		8	0.0027
12	26	29	27.9	28.2	28	28.3	29	29.5	29.1	29.4	29.1	29.2	28.6	29.1	30.2	29.8		12	0.0213
16	27.2	29.1	28.3	28.2	28.4	29.3	29.7	30.1	32.1	33.4	35.4	31.5	29.8	32.1	32.8	32.7		16	<0.0001
S1C																		two-tailed analysis
	NM								T2DM									P for unpaired student t test
Food intake (g/day)	3.73	3.8	3.575	4.08	4.1	4.32	3.6	3.76	4.51	5.23	4.675	5.8	5.3	4.3	4.5	4.8		0.0002
S1D																		two-tailed analysis
	NM								T2DM									P for unpaired student t test
Water consumption (g/day)	6.525	8.17	7.933	7.7	6.8	7.1	8.5	7.5	18.27	20.08	19.692	18.5	19.7	21.2	20.4	19.8		<0.0001
S1E																		two-tailed analysis
IPGTT (mmol/L)	NM								T2DM									T2DM-NM	P for unpaired student t test
0	4.6	4.4	4.8	4.4	4.2	4.1	4.2	4.7	8.6	20.4	11.6	10.4	6	8.4	10.2	7.3		0	0.002
15	6.7	19.1	18.1	15.3	5.7	13.4	7	6.8	30	33	31.8	30.1	29.1	33	33	29.6		15	<0.0001
30	10.3	22.8	14	13	5.7	9.3	7.7	8.9	33	33	33	33	31.9	33	33	33		30	<0.0001
60	7.3	10.3	8.8	8.2	6.2	6.8	7.8	7	26.9	33	33	32.4	30.4	31.5	32.9	32.6		60	<0.0001
90	6.1	10.3	7.5	6.7	5.2	5.7	6.5	6.5	29.9	33	28.4	32	27	29.1	28.7	27		90	<0.0001
120	6	4.8	6.3	5.7	4.9	4.6	6	5.8	22	31.7	24.9	24.7	23.3	24.7	27.2	21.8		120	<0.0001
S1F																		two-tailed analysis
ITT (mmol/L)	NM								T2DM									T2DM-NM	P for unpaired student t test
0	8.3	10.3	8.8	8.2	7.8	6.8	7.8	7	11.6	10.4	11.6	10.4	11	12	10.2	11.3		0	<0.0001
15	6.5	8.1	7	7	6	8	7	7.8	11.1	10.2	11.4	10.4	10.5	12	10.1	11		15	<0.0001
30	6.1	6.3	6.5	6.7	5.2	5.7	6.5	6.5	12	10	11	10	11	11.8	10.2	11		30	<0.0001
60	6	6	6.1	6.5	5	5	6	6	11.6	10.4	11.5	9.8	10.8	11.5	10.1	10.9		60	<0.0001
90	6.2	6.4	6.1	6.4	5.3	5.6	6	6.1	11	10.5	10.8	9.8	10.1	11.8	10	11.1		90	<0.0001
120	7	6.8	6.3	6.7	5.9	5.6	6	6.8	11.3	9.7	11.5	9.9	10.4	11.6	9.7	10.9		120	<0.0001

## Sheet: Figure S2
S2B														two-tailed analysis
	NM						T2DM							P for unpaired student t test
Callus index	2.18794	2.37126	2.09253	2.11288	2.09408	2.03864	1.6752	1.81474	2.07681	1.59337	1.79161	2.07331		0.0083

## Sheet: Figure S3
S3A								two-tailed analysis
	WT			KO				P for unpaired student t test
mRNA levlel of Gls	0.940609	0.99424	1.0693	0.013524	0.0118552	0.0143447		<0.0001
S3B																		two-tailed analysis
	WT								KO									P for unpaired student t test
GLS/β-actin	2.00643	1.72004	2.32805	1.91616	1.72223	1.57124	1.5911	1.6625	0.195143	0.128458	0.202646	0.0969488	0.185695	0.180241	0.284593	0.231708		<0.0001

## Sheet: Figure S4
S4C																		Sidak's multiple comparisons test	Adjusted P Value
	WT				KO				LPS+ WT				LPS+ KO						WT vs KO	(LPS+ WT) vs (LPS+ KO)	WT vs LPS+WT
CCL2	382.676	403.361	364.06	310.279	337.169	343.375	409.567	401.293	583.321	566.773	554.361	558.499	707.431	802.582	740.527	692.951			0.9884	<0.0001	<0.0001

[truncated: 3 more sheets: Figure S6, Figure S7, Figure S8]
